# Supplementary material for: Visual–Tactile Perception of Biobased Composites
Source: Materials (Basel). 2023 Feb 23;16(5):1844. doi: 10.3390/ma16051844 (PMC10004420; doi:10.3390/ma16051844)
Supplement: Supplementary file 1 [file materials-16-01844-s001.zip]

Archive with 1 entries (1 files):
- materials-2212938-supplementary.pdf
